# Supplementary material for: Cold Shock Proteins Mediate Transcription of Ribosomal RNA in Escherichia coli Under Cold-Stress Conditions
Source: Biomolecules. 2025 Sep 29;15(10):1387. doi: 10.3390/biom15101387 (PMC12562117; doi:10.3390/biom15101387)
Supplement: Supplementary file 1 [file biomolecules-15-01387-s001.zip]

Archive with 2 entries (2 files):
- biomolecules-3793079-Gel image-supplementary-1.2.zip
- biomolecules-3793079-supplementary-1.1.pdf
